# Supplementary material for: Comparing Nipple and Areola Sensory Outcomes and Nerve-Related Complications Using Different Incision Types in Breast Augmentation: A Scoping Review
Source: Aesthetic Plast Surg. 2026 Feb 18;50(12):4697–707. doi: 10.1007/s00266-026-05681-x (PMC13315334; doi:10.1007/s00266-026-05681-x)
Supplement: Supplementary file 2 — Supplementary file2 (XLSX 14 KB) [file 266_2026_5681_MOESM2_ESM.xlsx]

## Sheet: Sheet1
Authors	Year of Publication	Country	Design	N (patients)	Mean Age (y)	Follow Up Duration	Incision Types	Implant Placement	Implant Type	Sensory Outcome Focus	Method of Assessment
Chen et al.	2023	International (multi-country)	Systematic review & meta-analysis	9965	NR (range 22-40.3)	Variable (12 hours - 7 years, across studies)	Inframammary, Periareolar, Transaxillary, Transumbilical	Subglandular, Subpectoral, Subfascial	Silicone, Saline	Breastfeeding ability, nipple sensation, mastitis	Questionnaires, patient interviews, incidence reports
Shi et al.	2015	China	Retrospective cohort (comparative)	144	Subglandular (A) = 38.1; Subpectoral (B) = 31.2	32 months	Periareolar, Transaxillary	Subglandular, Subpectoral	Silicone	Nipple–areola sensation changes (numbness)	Clinical follow-up, patient questionnaires
Ducic, Seiboth & Lorio	2011	USA	Retrospective cohort & cadaveric anatomical study	57	NR	NR	Periareolar, Inframammary, Transaxillary, Transumbilical	NR	NR	Chronic pain, nerve injury zones	Clinical exam, nerve blocks, intraoperative findings
Cruz & Korchin	2010	Puerto Rico	Retrospective cohort (comparative)	105	Augmentation = 23; Control = 22	NR	Periareolar, Inframammary	Subpectoral	Saline	Loss of nipple sensation, breastfeeding success	Self-administered questionnaire
Rancati et al.	2023	Argentina	Prospective cohort (comparative)	50	Cohort 1 = 28.4; Cohort 2 = 29.1	6 months	Inframammary (medial & lateral variants)	Subglandular	Silicone	Nipple-areola complex and breast-skin quadrant sensitivity; patient-reported satisfaction	Semmes–Weinstein monofilaments
Ashraf et al.	2021	Egypt	Prospective cohort (comparative)	18	29	3 months	Inframammary	Subglandular, Subfascial	Silicone	Nipple-areola complex sensitivity changes	Semmes–Weinstein monofilaments
Wieslander	2020	Sweden	Retrospective case series	1130	NR (range 15-65)	4 months (clinic); 5-15 years (surveys)	Transaxillary	Subglandular, Submuscular	Silicone	Nipple-areola complex sensation	Clinical follow-up, patient reported NAC sensation
Frascino & Pompei	2019	Brazil	Retrospective case series	32	32 (range 20-54)	56 months (range 6-130)	Periareolar (Perinipple)	Subglandular, Submuscular	NR	Nipple-areola complex sensation	Clinical exam, patient self-assessment scale
Shen et al.	2019	International (multi-country)	Systematic review & Bayesian network meta-analysis	25744	NA (varied across studies)	Variable (6 months - 130.8 months, across studies)	Inframammary, Periareolar, Transaxillary	Subglandular, Subpectoral, Subfascial	Silicone, Saline	Nipple numbness, overall pateint satisfaction	Outcomes extract from included studies
Ballard et al.	2018	USA	Cross-sectional study	11756	33.8 (range 16-76)	Up to 3 years	Inframammary, Periareolar, Transaxillary, Transumbilical	Subglandular, Submuscular, Dual plane	Silicone, Saline	Nipple sensation changes	Surgeon reported tracer data
Randquist et al.	2018	Singapore	Retrospective case series	22	35.1 (range 22-45)	6 months - 5.5 years	Inframammary	Dual plane	Silicone	Nipple and areola sensation changes	BREAST-Q, POSAS, patients self-reports
Brown	2016	Australia	Prospective cohort	162	30.9 (range 17-64)	12 weeks	Inframammary	Subfascial	Silicone	Nipple-areola complex and quadrant cutaneous snesation	Semmes–Weinstein monofilaments
Lund et al.	2016	USA	Prospective cohort	4927	NR (range 18-82)	Up to 10 years	Inframammary, Periareolar	Subglandular, Partial Submuscular, Complete Submuscular	Silicone	Nipple and skin sensation changes	Case report forms, self-reported outcomes
Zelken et al.	2016	Taiwan	Retrospective case series	11	36 (range 25-50)	5-20 months	Transareolar (TAPA, zigzag variant)	Subglandular, Subpectoral	Silicone, Saline	Nipple sensation changes	Telephone-based surveys
Zhu et al.	2015	China	Retrospective case series	15	35.4 (range 20-45)	4-8 months	Periareolar (Infra-nipple broken line incision)	Subpectoral	Silicone	Nipple-areola complex sensation changes	NR
Ducic et al.	2014	International (multi-country)	Systematic review & meta-analysis	8361	NA	Variable (across studies)	Inframammary, Periareolar, Transaxillary	Subglandular, Submuscular, Subpectoral	NR	Nerve injuries, nipple-areola complex and breast sensation changes, numbness, other nerve injuries (intercostobrachial, long thoracic, brachial plexus)	Subjective patient reports, objective sensory testing, clinical follow-up (depending on individual study)
Swanson	2012	USA	Prospective cohort	225	34.3 (range 18.8-58.8)	1-66 months	Inframammary, Periareolar, Transaxillary, Transnipple	Submuscular	Silicone, Saline	Nipple sensation changes, numbness	Patient self-reported surveys + telephone follow-up
Aygit, Basaran & Mercan	2013	Turkey	Prospective case series	27	27.3 (range 19-32)	7-28 months	Transaxillary	Subfascial	NR	Nipple sensation changes	NR
Araco et al.	2011	Italy	Retrospective cohort (comparative)	1222	NR	Up to 6 months	Periareolar, Inframammary	NR	NR	Nipple-areola complex sensitivity changes	Patient-reported outcomes
Reece et al	2009	USA	Cross-sectional survey	NA (surgeons surveyed)	NA	NA	Inframammary, Periareolar, Transaxillary, Transumbilical	Submuscular, Subglandular, Dual plane, Subfascial	Silicone, Saline	Nipple sensation changes	Self-reported surgeon survey
Hammond	2009	International (multi-country)	Narrative review	NA	NA	NA	Periareolar	Subglandular, Subfascial, Subpectoral	NR	Nipple-areola complex sensitivity changes	Narrative discussion, not formal testing
Tenius, Freitas & Ono	2008	Brazil	Prospective case series	10	32	12 months	Transareolar (zigzag)	Subfascial	Silicone	Nipple sensation changes	Clinical follow-up, patient-reported
Pitanguy et al.	2007	Brazil	Prospective cohort	29	33	6 months	Periareolar, Inframammary, Transareolar	Subglandular	Silicone	Breast and nipple-areola complex sensation	Semmes-Weinstein monofilaments
Michalopoulos	2007	International (multi-country)	Narrative review	NA	NA	NA	Periareolar, Inframammary, Transaxillary, Transumbilical	Subglandular, Submuscular	Saline	Nipple–areola complex innervation, suckling reflex, lactation ability	Literature synthesis (no primary patient data)
Mofid et al.	2006	USA	Prospective cohort (comparative)	20	33	3 months - 4.1 years	Periareolar, Inframammary	Subglandular, Submuscular	NR	Nipple-areola complex sensation	Pressure-Specified Sensory Device
Okwueze et al.	2006	USA	Prospective cohort (comparative)	33	33	2 weeks - 6 months	Periareolar, Inframammary	Submuscular	Saline	Breast skin & nipple-areola complex sensitivity	Pressure-Specified Sensory Device
Stoff-Khalili et al.	2004	Germany	Retrospective cohort (comparative)	328	34 (range 17-48)	2.9-3.6 years	Periareolar	Subglandular, Subfascial, Subpectoral	Silicone	Nipple sensation changes, numbness	Clinical follow-up, patient-reported
Hwang et al.	2004	Korea	Cadaveric anatomical study	NA (cadaveric study)	62.7 (range 40-80)	NA	NA	NA	NA	Course and innervation of lateral branch of 4th intercostal nerve to nipple-areola complex	Anatomical dissection
Kompatscher, Schuler & Beer	2004	Switzerland	Retrospective cohort	18	29 (range 20-39)	2 years	Transareolar	Subpectoral	NR	Nipple-areola complex and breast sensation changes	Semmes–Weinstein monofilaments, biotesiometer, nipple erectibility, patient reported
Karabulut et al.	2002	Turkey	Retrospective case series	5	NR (range 22-38)	2 months - 2 years	Periareolar (medial)	Submuscular	Silicone	Nipple-areola complex sensation	Clinical observations, patient-reported
Sohn et al.	2000	Korea	Retrospective case series	19	NR	NR	Periareolar	Subpectoral (Submuscular)	NR	Nipple sensation changes (mentioned in abstract only)	NR
Caleel	2000	USA	Retrospective case series	653	NR	3 months - 6 years	Transumbilical	Subglandular, Subpectoral	Saline	Nipple-areola complex sensation	NR
Helmy	2017	Egypt	Prospective cohort (comparative)	30	30 (range 25-35)	1 year	Periareolar, Inframammary	Subglandular	Silicone	Nipple-areola sensitiity	cotton touch, pin-prick, cold/hot water, patient-reported
Huang, Wichmann & Mills	2011	USA	Retrospective case series	1682	32.7 (range 16-62)	1 month - 19.8 years	Transaxillary	Subpectoral	Silicone, Saline	Mentions nipple sensation changes (not systematically studied)	NR
Akkary et al.	2019	USA	Retrospective case series	2263	28	2 years	Transumbilical	Subglandular, Subpectoral	Saline	Nipple sensation changes	NR
Üstün et al.	2025	Turkey	Retrospective cohort (comparative)	55	35.7	4.3 years	Inframammary	Subglandular, Dual plane (types 1-3)	Silicone	Breast sensation changes	Semmes-Weinstein monofilaments
Sperling et al.	2011	Denmark	Cross-sectional survey + retrospective chart review	95	34.2	31.8 months	Inframammary	Subglandular, Submuscular	Silicone	Sensory changes and pain	Self-administered questionnaire
